# Supplementary material for: Characterization and Molecular Dynamics Simulation of a Lipase Capable of Improving the Functional Characteristics of an Egg-Yolk-Contaminated Liquid Egg White
Source: Foods. 2023 Nov 11;12(22):4098. doi: 10.3390/foods12224098 (PMC10670289; doi:10.3390/foods12224098)
Supplement: Supplementary file 1 [file foods-12-04098-s001.zip]

Archive with 1 entries (1 files):
- foods-2684187-supplementary.pdf
